# Supplementary material for: A Systematic Review investigating the Effectiveness of Exercise training in Glycogen Storage Diseases
Source: Ther Adv Rare Dis. 2022 Feb 23;3:26330040221076497. doi: 10.1177/26330040221076497 (PMC10032442; doi:10.1177/26330040221076497)
Supplement: sj-xlsx-1-trd-10.1177_26330040221076497 – Supplemental material for A Systematic Review investigating the Effectiveness of Exercise training in Glycogen Storage Diseases [file sj-xlsx-1-trd-10.1177_26330040221076497.xlsx]

## Sheet: NIH tool
	Supplement 1.
	Quality Assessment Tool for Before-After (Pre-Post) Studies With No Control Group
	Extractor name	author/year	1.Was the study question or objective clearly stated?	2. Were eligibility/selection criteria for the study population prespecified and clearly described?	3. Were the participants in the study representative of those who would be eligible for the test/service/intervention in the general or clinical population of interest?	4. Were all eligible participants that met the prespecified entry criteria enrolled?	5. Was the sample size sufficiently large to provide confidence in the findings?	6. Was the test/service/intervention clearly described and delivered consistently across the study population?	7. Were the outcome measures prespecified, clearly defined, valid, reliable, and assessed consistently across all study participants?	8. Were the people assessing the outcomes blinded to the participants' exposures/interventions?	9. Was the loss to follow-up after baseline 20% or less? Were those lost to follow-up accounted for in the analysis?	10. Did the statistical methods examine changes in outcome measures from before to after the intervention? Were statistical tests done that provided p values for the pre-to-post changes?	11. Were outcome measures of interest taken multiple times before the intervention and multiple times after the intervention (i.e., did they use an interrupted time-series design)?	12. If the intervention was conducted at a group level (e.g., a whole hospital, a community, etc.) did the statistical analysis take into account the use of individual-level data to determine effects at the group level?	Total score (out of 12)	Quaity rating (Good, Fair, or Poor)
			Yes (1), No(0), Other (CD, NR, NA)* "*CD, cannot determine; NA, not applicable; NR, not reported"
Aerobic and musclar Intervnetions in McArdles	CB	Perez, et al. 2007	1	0	0	NA	0	1	1	NR	1	NA	0	NA	4	Poor
	CB	Haller et al, 2006	1	0	1	NA	0	1	1	NR	1	1	0	NA	6	Fair
	CB	Olivier et. al, 2005	1	0	1	NA	0	1	1	NR	0	0	0	NA	4	Poor
	CB	Mate-Munoz et al.2007	1	0	1	NA	0	1	1	NR	1	1	0	NA	6	Fair
	CB	Santalla, et al.2014	1	1	1	NR	0	1	1	NR	1	1	1	NA	8	Fair
	CB	Lucia et al. 2007	0	0	0	NA	0	1	1	NR	1	NA	0	NA	3	Poor
	CB	Porcelli et al. 2016	1	1	1	NR	0	1	1	NR	NR	1	0	NA	6	Fair
	CB	Cakir et al. 2017	1	0	0	NA	0	1	1	NR	1	0	0	NA	4	Poor
Aerobic and muscular interventions in Pompe	CB	Montagne et al, 2016	0	0	0	NA	0	1	1	NR	1	0	1	NA	4	Poor
	CB	Terzi et al, 2011	1	0	0	NA	0	1	1	NR	1	1	0	NA	5	Fair
	CB	Van den Berg, et al. 2015	1	1	1	1	1	1	1	NR	1	1	0	NA	9	Good
	CB	Faverjee et al. 2015	1	1	1	1	1	1	1	NR	1	1	0	NA	9	Good
	CB	Sechi et al, 2020	1	1	1	NR	1	1	1	1	0	1	0	NA	8	Good
	CB	Slonim, et al, 2007	1	0	1	NA	1	0	1	NR	0	1	1	NA	6	Fair
	CB	Khan et al, 2009	0	0	0	NA	0	1	1	NR	1	NA	0	NA	3	Poor
	CB	leutholtz et al, 1996	0	0	0	NA	0	1	1	NR	1	NA	0	NA	3	Poor
Respiratory Interventions in Pompe	CB	Jones et al, 2011	0	0	0	NA	0	0	0	NR	1	0	1	NA	2	Poor
	CB	jones et al, 2016	1	1	1	NR	0	1	1	NR	1	1	1	NA	8	Fair
	CB	Mitja et al, 2015	1	1	1	NR	0	1	1	NR	NR	1	1	NA	7	Fair
	CB	Aslan et al, 2016	1	1	1	1	0	1	1	1	NR	1	0	NA	8	Fair
	CB	Wenninger et al, 2019	1	1	1	NR	0	1	1	NR	1	1	1	NA	8	Fair
	CB	Martin, et al, 1983	0	0	0	NA	0	0	0	NR	1	0	1	NA	2	Poor

## Sheet: NH tool 
	Quality Assessment Tool for controlled intervention studies
	Extractor name	author/year	1. Was the study described as randomized, a randomized trial, a randomized clinical trial, or an RCT?	2. Was the method of randomization adequate (i.e., use of randomly generated assignment)?	3. Was the treatment allocation concealed (so that assignments could not be predicted)?	4. Were study participants and providers blinded to treatment group assignment?	5. Were the people assessing the outcomes blinded to the participants' group assignments?	6. Were the groups similar at baseline on important characteristics that could affect outcomes (e.g., demographics, risk factors, co-morbid conditions)?	7. Was the overall drop-out rate from the study at endpoint 20% or lower of the number allocated to treatment?	8. Was the differential drop-out rate (between treatment groups) at endpoint 15 percentage points or lower?	9. Was there high adherence to the intervention protocols for each treatment group?	10. Were other interventions avoided or similar in the groups (e.g., similar background treatments)?	11. Were outcomes assessed using valid and reliable measures, implemented consistently across all study participants?	12. Did the authors report that the sample size was sufficiently large to be able to detect a difference in the main outcome between groups with at least 80% power?	13. Were outcomes reported or subgroups analyzed prespecified (i.e., identified before analyses were conducted)?	14. Were all randomized participants analyzed in the group to which they were originally assigned, i.e., did they use an intention-to-treat analysis?	Total score (out of 14)	Quaity rating (Good, Fair, or Poor)
			Yes (1), No(0), Other (CD, NR, NA)* "*CD, cannot determine; NA, not applicable; NR, not reported"
Respiratory intervention Pompe	CB	Jones, et al, 2020	1	1	1	1	1	0	1	NR	1	NR	1	0	1	1	10	Fair/good
